# Supplementary material for: Increase in invasive group A streptococcal infection notifications, England, 2022
Source: Euro Surveill. 2023 Jan 5;28(1):2200942. doi: 10.2807/1560-7917.ES.2023.28.1.2200942 (PMC9817207; doi:10.2807/1560-7917.ES.2023.28.1.2200942)
Supplement: Supplement [file 22-00942_GUY_Supplement.xlsx]

## Sheet: Sheet1
This supplementary material is hosted by Eurosurveillance as supporting information alongside the article [Increase in invasive group A streptococcal infection notifications, England, 2022], on behalf of the authors, who remain responsible for the accuracy and appropriateness of the content. The same standards for ethics, copyright, attributions and permissions as for the article apply. Supplemen…
Supplementary Table. Most frequently identified emm types from iGAS specimens, by age group in England, weeks 37-48 2022
emm type	<15 years	15 years and over	Total
1	94	139	234
12	38	72	111
89	4	28	32
33	0	21	21
4	12	6	18
77	1	22	23
other type	15	163	178
Total	164	451	617
